# Supplementary material for: Depression in Romanian Medical Students—A Study, Systematic Review, and Meta-Analysis
Source: J Clin Med. 2025 Aug 19;14(16):5853. doi: 10.3390/jcm14165853 (PMC12387667; doi:10.3390/jcm14165853)
Supplement: Supplementary file 1 [file jcm-14-05853-s001.zip]

Archive with 1 entries (1 files):
- jcm-3735721-supplementary.pdf
